# Supplementary material for: Tumor Escape Phenotype in Bladder Cancer Is Associated with Loss of HLA Class I Expression, T-Cell Exclusion and Stromal Changes
Source: Int J Mol Sci. 2021 Jul 6;22(14):7248. doi: 10.3390/ijms22147248 (PMC8307653; doi:10.3390/ijms22147248)
Supplement: Supplementary file 1 [file ijms-22-07248-s001.zip]

Archive with 3 entries (3 files):
- Supplementary Figure S1.pdf
- Supplementary Figure S2.pdf
- Supplementary Figure S3.pdf
